# Supplementary material for: Eurasian aspen (Populus tremula L.): Central Europe’s keystone species ‘hiding in plain sight’
Source: PLoS One. 2024 Mar 27;19(3):e0301109. doi: 10.1371/journal.pone.0301109 (PMC10971661; doi:10.1371/journal.pone.0301109)
Supplement: S1 Table — (XLSX) [file pone.0301109.s002.xlsx]

## Sheet: List1
S2
Factors characterizing a type and intensity of forest management/anthropogenic disturbance
factor	categorical value/description
Forest ownership	1 state	2 other legal entities	3 municipalities	4 cooperative forests	5 small private forests
Size of the forest property* FMP/FMG	property > 50 ha legally controlled by forest management plans (FMP)	property < 50 ha controlled by forest management guideliness (FMG)
Forest category**	1 commercial forest	2 protective forest	3 hydrological functions	4 nature conservation	5 recreation	6 education and reseach	7 military
* Regulation No. 84/1996 Sb.
** Act on Forests No. 289/1995 Sb.; Regulation No. 298/2018 Sb.; Regulation No. 84/1996 Sb. Categorization is aggregated for the purpose of the study
Other factors
Terrain shape	1 convex	2 concave	3 linear
Landform topography	1 high ridges	2 local ridges	3 midslope drainages	4 midslope ridges	5 open slopes	6 plains	7 streams	8 upland drainages	9 upper slopes	0 valleys
