# Supplementary material for: Eurasian aspen (Populus tremula L.): Central Europe’s keystone species ‘hiding in plain sight’
Source: PLoS One. 2024 Mar 27;19(3):e0301109. doi: 10.1371/journal.pone.0301109 (PMC10971661; doi:10.1371/journal.pone.0301109)
Supplement: S2 Table — (TXT) [file pone.0301109.s003.txt]

****************************** Output from Graph ******************************
PC-ORD 6.22
4 Dec 2020, 15:39:11

pca 6366.29 ecoseries

Pearson and Kendall Correlations with Ordination Axes   N= 6366

Axis:               1                    2                    3
             r      r-sq   tau    r      r-sq   tau    r      r-sq   tau

alt         .874   .764   .657  -.214   .046  -.148   .031   .001  -.035
av         -.127   .016  -.087   .056   .003   .029   .098   .010   .063
slope       .311   .097   .229   .837   .700   .660   .092   .009   .063
t.shape    -.125   .016  -.140  -.543   .295  -.440  -.011   .000  -.064
landf_TP   -.118   .014  -.119  -.354   .125  -.342  -.054   .003  -.052
Direct I    .137   .019   .148  -.617   .381  -.365  -.119   .014  -.089
Diurnal     .049   .002   .029  -.266   .071  -.176  -.125   .016  -.088
MRVBF      -.450   .203  -.274  -.715   .511  -.570  -.122   .015  -.074
Negative   -.356   .127  -.278  -.758   .574  -.580  -.076   .006  -.053
Protecti    .213   .045   .159   .693   .480   .532   .060   .004   .042
Texture     .468   .219   .317   .591   .349   .382   .111   .012   .082
TPI         .105   .011   .069  -.009   .000  -.045   .042   .002   .019
TWI        -.419   .175  -.255  -.725   .525  -.539  -.146   .021  -.093
t_spring   -.978   .956  -.870   .082   .007   .055   .134   .018   .132
t_summer   -.962   .925  -.827   .043   .002   .027   .145   .021   .137
t_fall     -.964   .929  -.825   .158   .025   .109   .117   .014   .122
t_winter   -.867   .751  -.701   .068   .005   .041   .348   .121   .266
tmax_spr   -.939   .881  -.774  -.010   .000  -.012   .221   .049   .191
tmax_sum   -.924   .854  -.748  -.041   .002  -.036   .159   .025   .141
tmax_fal   -.907   .822  -.722   .004   .000   .001   .303   .092   .246
tmax_win   -.787   .620  -.615  -.086   .007  -.056   .537   .288   .390
tmin_spr   -.957   .916  -.819   .189   .036   .121   .020   .000   .055
tmin_sum   -.944   .892  -.794   .148   .022   .096   .118   .014   .117
tmin_fal   -.881   .776  -.693   .303   .092   .198  -.106   .011  -.032
tmin_win   -.827   .684  -.659   .216   .047   .119   .105   .011   .122
prec_spr    .505   .255   .276  -.206   .043  -.148   .784   .615   .561
prec_sum    .604   .365   .377  -.148   .022  -.097   .669   .447   .463
prec_fal    .538   .289   .330  -.186   .034  -.122   .793   .628   .565
prec_win    .511   .261   .321  -.228   .052  -.147   .771   .594   .539

***************************** Operation completed *****************************
4 Dec 2020, 15:39:39
